# Supplementary material for: Phenolic Compounds from Cinnamomum camphora Roots: Extraction Optimization, Purification, Isolation, and Bioactivity Evaluation
Source: Molecules. 2026 May 6;31(9):1550. doi: 10.3390/molecules31091550 (PMC13164988; doi:10.3390/molecules31091550)
Supplement: Supplementary file 1 [file molecules-31-01550-s001.zip]

Archive with 1 entries (1 files):
- molecules-4268230-supplementary.pdf
